# Supplementary material for: Gender based lung cancer risks for symptomatic coronary artery disease patients undergone cardiac CT
Source: PLoS One. 2022 Apr 11;17(4):e0265609. doi: 10.1371/journal.pone.0265609 (PMC9000096; doi:10.1371/journal.pone.0265609)
Supplement: S1 Fig — (XLSX) [file pone.0265609.s001.xlsx]

## Sheet: Fig 2
Patients undergoing BOTH		Sex	Age	mAs	Scan length (cm)	z-	z+	Cumulative E* (mSv)	Cumulative Organ Dose (mSv)	AGE ROUNDUP	LAR for lung cancer per 100,000			LAR for LUNG															LAR for LUNG cancer per 100,000
									Lungs		Lungs			MALE	FEMALE														MALE	Lungs		MALE	Lungs		MALE	Lungs		MALE	Lungs		MALE	Lungs		MALE	Lungs
1	CHEST PAIN	Male	57	55	14.4144	55	69	2.07736	6.59295	60	5.86772		1	5.86772	7.61895														30	7.13597		40	5.99179		50	4.76804		60	5.86772		70	4.34701		80	2.31643
2	CHEST DISCOMFORT	Male	41	57	10.7623	58.2377	69	1.94026	5.76133	40	5.99179		2	5.99179	19.3484														30	6.12363		40	10.8969		50	8.06946		60	8.20581		70	4.34701		80	2.38866
3	CHEST PAIN	Female	39	39	14.4737	54.5263	69	1.73527	3.17456	40	7.61895		3	4.76804	9.43514														30	4.71282		40	8.3291		50	8.13911		60	3.20291		70	5.40786		AVG	2.35254
4	RULEOUT IHD	Female	62	70	14.4404	54.5596	69	4.6534	9.62609	60	19.3484		4	4.34701	4.2863														30	11.8918		40	10.6178		50	3.87883		60	6.56578		70	4.21816		MIN	2.31643
5	R/O CAD	Female	62	85	14.3713	54.6287	69	2.784	4.6941	60	9.43514		5	8.20581	28.4161														30	8.39481		40	8.10778		50	9.20863		60	7.22003		70	2.66492		MAX	2.38866
6	POSITIVE STRESS TEST	Male	49	53	14.2857	54.7143	69	1.6181	4.72083	50	4.76804		6	8.06946	26.3536														AVG	7.65181		40	11.0623		50	9.45437		60	5.71738		AVG	4.19699		SD	0.0510735
7	CORONARY STENOSIS	Female	64	34	14.0741	54.9259	69	1.21721	2.13249	60	4.2863		7	2.31643	15.5222														MIN	4.71282		40	10.8156		50	6.0094		60	11.0111		MIN	2.66492
8	CAD	Male	72	55	14.6119	54.3881	69	2.13216	6.6877	70	4.34701		8	3.20291	15.9418														MAX	11.8918		AVG	9.40302		50	5.55422		60	8.81994		MAX	5.40786
9	CAD	Male	60	89	14.245	54.755	69	2.97621	9.22001	60	8.20581		9	6.56578	17.4474														SD	2.72803		MIN	5.99179		50	7.82048		60	5.67664		SD	0.982205
10	CHEST PAIN	Female	46	126	18.0527	50.9473	69	5.77865	12.3548	50	28.4161		10	8.13911	7.67863																	MAX	11.0623		50	11.8063		60	3.74047
11	POSITIVE STRESS TEST	Male	49	61	17.9167	51.0833	69	2.41162	7.98956	50	8.06946		11	3.87883	13.0157																	SD	1.95461		50	12.3908		60	9.56886
12	CHEST PAIN	Female	35	46	18.1319	50.8681	69	4.96645	10.9807	40	26.3536		12	9.20863	14.1927																				50	5.79743		AVG	6.87242
13	PAIN BETWEEN SHOULDERS	Male	77	45	18.1818	50.8182	69	1.96118	6.81303	80	2.31643		13	7.13597	8.73899																				50	12.1292		MIN	3.20291
14	CHEST PAIN	Female	56	156	14.4026	54.5974	69	4.34785	7.72247	60	15.5222		14	9.45437	17.6016																				50	7.00191		MAX	11.0111
15	CHEST PAIN	Female	44	100	14.5038	54.4962	69	3.6497	6.64241	40	15.9418		15	6.12363	8.92664																				50	8.22466		SD	2.39233
16	R/O CAD	Male	62	34	14.0741	54.9259	69	1.19367	3.59877	60	3.20291		16	6.0094	5.11296																				50	8.24901
17	RECURRENT CHEST PAIN	Male	60	72	14.4366	54.5634	69	2.38449	7.37728	60	6.56578		17	5.55422	12.2415		AVG LUNG LAR	30	40	50	60	70	80												AVG	8.03136
18	R/O CHEST PAIN	Female	52	55	14.218	54.782	69	3.66671	7.58582	50	17.4474		18	7.22003	11.8736		MALE	7.65181	9.40302	8.03136	6.87242	4.19699	2.35254												MIN	3.87883
19	R/O CAD	Male	45	63	10.9756	58.0244	69	2.42291	8.05853	50	8.13911		19	7.82048	13.7295		FEMALE	0	14.8296	17.0154	12.018	8.91753	7.63664												MAX	12.3908
20	RECURRENT CHEST PAIN	Male	48	37	14.1892	54.8108	69	1.20701	3.84043	50	3.87883		20	11.8063	14.2617																				SD	2.55301
21	CHEST PAIN	Female	56	48	14.2857	54.7143	69	2.14632	3.82022	60	7.67863		21	10.8969	14.9681
22	T negative in the V3-6 and III	Male	52	53	14.4231	54.5769	69	2.5341	9.11746	50	9.20863		22	12.3908	6.88573														FEMALE	Lungs		FEMALE	Lungs		FEMALE	Lungs		FEMALE	Lungs		FEMALE	Lungs		FEMALE	Lungs
23	RECURRENT CHEST PAIN	Female	52	82	14.433	54.567	69	3.1644	5.659	50	13.0157		23	8.3291	4.80225														30	nil		40	7.61895		50	28.4161		60	19.3484		70	8.92664		80	11.8736
24	ISCHEMIC HEART DISEASE	Female	52	61	14.4628	54.5372	69	3.05609	6.17074	50	14.1927		24	5.71738	4.49921														AVG	0		40	26.3536		50	17.4474		60	9.43514		70	5.11296		90	4.80225
25	RECURRENT CHEST PAIN	Male	34	91	14.3258	54.6742	69	2.21505	6.79617	30	7.13597		25	10.6178	11.0723																	40	15.9418		50	13.0157		60	4.2863		70	12.2415		80	6.23408
26	RECURRENT LEFT CHEST PAIN	Male	53	71	17.9856	51.0144	69	2.83569	9.36076	50	9.45437		26	4.34701	9.71823																	40	13.7295		50	14.1927		60	15.5222		70	14.9681		AVG	7.63664
27	R/O CAD	Female	61	55	14.6119	54.3881	69	2.38889	4.34776	60	8.73899		27	4.71282	6.47887																	40	14.2617		50	9.71823		60	7.67863		70	6.88573		MIN	4.80225
28	RECURRENT CHEST PAIN	Male	33	49	14.359	54.641	69	2.11239	5.83203	30	6.12363		28	8.10778	10.3412																	40	11.0723		50	10.3412		60	8.73899		70	4.49921		MAX	11.8736
29	SEVERE SOB	Female	64	103	14.3564	54.6436	69	3.75013	8.757	60	17.6016		29	5.40786	28.8839																	AVG	14.8296		50	28.8839		60	17.6016		70	12.0779		SD	3.7385
30	RECURRENT CHEST PAIN	Male	53	58	14.3478	54.6522	69	1.92308	5.9499	50	6.0094		30	11.8918	14.9818																	MIN	7.61895		50	14.1078		60	6.47887		70	6.16629
31	EXERTION DYSPNEA	Female	73	58	14.3478	54.6522	69	3.00288	6.07255	70	8.92664		31	4.21816	13.8767																	MAX	26.3536		AVG	17.0154		60	14.9818		70	7.55214
32	EXERTIONAL DYSPNEA	Female	67	43	14.6199	54.3801	69	1.91112	3.47821	70	5.11296		32	5.79743	9.06448																	SD	6.35112		MIN	9.71823		60	13.8767		70	10.7448
33	RECURRENT CHEST PAIN	Male	50	50	14.2132	54.7868	69	1.77473	5.49923	50	5.55422		33	11.0111	17.0593																				MAX	28.8839		60	9.06448		AVG	8.91753
34	CHEST PAIN & DYSPNEA	Male	62	81	14.375	54.625	69	2.62346	8.11239	60	7.22003		34	8.81994	9.99438																				SD	7.57096		60	17.0593		MIN	4.49921
35	RECURRENT CHEST PAIN	Female	65	55	14.2202	54.7798	69	4.00339	8.32755	70	12.2415		35	12.1292	14.1078																							60	9.99438		MAX	14.9681
36	R/O CHEST PAIN	Male	45	67	14.3396	54.6604	69	2.44013	7.74305	50	7.82048		36	7.00191	14.1853																							60	14.1853		SD	3.4728
37	POSITIVE STRESS TEST	Male	45	79	17.9487	51.0513	69	3.34332	11.6894	50	11.8063		37	11.0623	12.0779																							AVG	12.018
38	R/O CHEST PAIN	Male	41	78	17.9739	51.0261	69	3.17472	10.4778	40	10.8969		38	8.22466	6.23408																							MIN	4.2863
39	EXERTIONAL CHEST PAIN	Female	82	195	14.3603	54.6397	69	7.67015	15.4203	80	11.8736		39	8.24901	6.16629																							MAX	19.3484
40	CHEST PAIN WITH SOB	Male	52	155	14.3328	54.6672	69	3.77522	12.2681	50	12.3908		40	5.67664	7.55214																							SD	4.63328
41	SYNCOPAL ATTACK	Male	35	72	14.4876	54.5124	69	2.52664	8.00875	40	8.3291		41	3.74047	10.7448
42	RECURRENT CHEST PAIN	Male	59	43	18.2353	50.7647	69	1.94857	6.42403	60	5.71738		42	10.8156
43	RECURRENT CHEST PAIN	Male	35	57	10.7143	58.2857	69	2.8617	10.2094	40	10.6178		43	2.66492
44	ATHEROSCLEROTIC CHANGES	Male	73	55	14.6226	54.3774	69	2.13448	6.6877	70	4.34701		44	2.38866
45	RECURRENT CHEST PAIN	Female	35	66	14.2308	54.7692	69	3.04317	5.72064	40	13.7295		45	8.39481
46	RECURRENT CHEST PAIN	Male	34	28	18.018	50.982	69	1.33031	4.4884	30	4.71282		46	9.56886
47	CHEST PAIN WITH POSITIVE TMT	Female	44	109	14.4522	54.5478	69	3.79324	5.94236	40	14.2617
48	ABNORMAL ECG	Female	74	55	14.2202	54.7798	69	4.47464	10.1824	70	14.9681
49	EQVIVOCAL STRESS TEST	Male	40	70	14.4404	54.5596	69	2.4328	7.79594	40	8.10778
50	TYPICAL CHEST PAIN	Male	67	73	14.3357	54.6643	69	2.62292	8.31978	70	5.40786
51	INCONCLUSIVE TMT	Female	68	58	14.3478	54.6522	69	2.49718	4.68417	70	6.88573
52	RECURRENT SEVERE CHEST PAIN	Male	34	95	14.5161	54.4839	69	3.45465	11.3255	30	11.8918
53	CHEST PAIN	Male	65	49	14.5833	54.4167	69	1.9739	6.48947	70	4.21816
54	CHEST PAIN	Female	85	76	14.3333	54.6667	69	3.32318	6.23668	90	4.80225
55	RECURRENT CHEST PAIN	Male	52	32	14.1732	54.8268	69	1.70351	5.74003	50	5.79743
56	RECURRENT PALPITATIONS	Female	72	37	14.1892	54.8108	69	1.70654	3.06069	70	4.49921
57	R/O CAD	Male	64	199	14.359	54.641	69	3.99321	12.372	60	11.0111
58	RECURRENT CHEST PAIN	Female	41	63	14.4	54.6	69	2.57717	4.61347	40	11.0723
59	POSITIVE STRESS TEST	Female	45	47	14.6739	54.3261	69	2.21917	4.22532	50	9.71823
60	CHEST PAIN	Male	62	71	17.9856	51.0144	69	2.93723	9.91004	60	8.81994
61	R/O CAD	Male	45	93	18.0147	50.9853	69	3.49432	12.0091	50	12.1292
62	RECURRENT CHEST PAIN	Male	54	51	17.8218	51.1782	69	2.05474	6.93258	50	7.00191
63	SOB & RECURRENT CHEST PAIN	Male	39	66	18.0077	50.9923	69	3.03838	10.6368	40	11.0623
64	DYSPNEA & CHEST PAIN	Female	63	39	14.2857	54.7143	69	1.71715	3.22332	60	6.47887
65	R/O CAD	Male	54	63	14.5749	54.4251	69	2.53855	8.14323	50	8.22466
66	CHEST PAIN	Male	49	119	14.3162	54.6838	69	2.79063	8.16733	50	8.24901
67	ANY SIGNIFICANT CAD	Female	50	55	14.6226	54.3774	69	2.57312	4.49616	50	10.3412
68	RECURRENT CHEST PAIN	Female	48	172	17.9792	51.0208	69	5.93962	12.5582	50	28.8839
69	NEW 'T' NEGATIVE	Female	60	109	14.4522	54.5478	69	3.9963	7.45365	60	14.9818
70	RECURRENT CHEST PAIN	Male	57	49	14.359	54.641	69	1.91376	6.37824	60	5.67664
71	RECURRENT CHEST PAIN	Male	64	38	14.094	54.906	69	1.35617	4.20277	60	3.74047
72	RECURRENT CHEST PAIN	Female	61	83	14.4615	54.5385	69	3.54242	6.90382	60	13.8767
73	RECURRENT CHEST PAIN	Female	61	55	14.2202	54.7798	69	2.40302	4.50969	60	9.06448
74	RECURRENT CHEST PAIN	Female	59	93	14.2857	54.7143	69	4.33775	8.48723	60	17.0593
75	RECURRENT CHEST PAIN	Female	60	64	14.2857	54.7143	69	2.77502	4.97233	60	9.99438
76	EXERTIONAL DYSPNEA	Female	46	69	14.3382	54.6618	69	3.13834	6.13384	50	14.1078
77	RECURRENT CHEST PAIN	Female	63	98	14.2857	54.7143	69	3.77676	7.05736	60	14.1853
78	RECURRENT CHEST PAIN	Female	68	95	14.5161	54.4839	69	4.1643	8.21625	70	12.0779
79	RECURRENT CHEST PAIN AT REST	Male	42	60	18.1435	50.8565	69	2.91356	10.3996	40	10.8156
80	RECURRENT CHEST PAIN	Female	81	78	17.9739	51.0261	69	3.9209	8.09621	80	6.23408
81	RECURRENT CHEST PAIN	Male	70	35	14.5985	54.4015	69	1.30904	4.09987	70	2.66492
82	NECK PAIN RADIATING TO HEAD	Male	75	52	18.1373	50.8627	69	2.12882	7.02546	80	2.38866
83	RECURRENT CHEST PAIN	Female	65	52	14.2157	54.7843	69	2.23635	4.19476	70	6.16629
84	CHEST DISCOMFORT	Female	67	55	14.6119	54.3881	69	2.5976	5.13751	70	7.55214
85	R/O CAD	Female	70	78	17.9739	51.0261	69	3.65188	7.30942	70	10.7448
86	R/O CAD	Male	34	53	17.7885	51.2115	69	2.32307	7.99506	30	8.39481
87	R/O CAD	Male	62	76	17.9372	51.0628	69	3.25944	10.7515	60	9.56886
