# Supplementary material for: Gender based lung cancer risks for symptomatic coronary artery disease patients undergone cardiac CT
Source: PLoS One. 2022 Apr 11;17(4):e0265609. doi: 10.1371/journal.pone.0265609 (PMC9000096; doi:10.1371/journal.pone.0265609)
Supplement: S1 Table — (XLSX) [file pone.0265609.s002.xlsx]

## Sheet: Table 4
Gender	Calcium Score		Thyroid	Oesophagus	Lungs	Liver	Stomach	Bone marrow	Thymus	Pancreas	Adrenals	Heart	CT Cardiac		Thyroid	Oesophagus	Lungs	Liver	Stomach	Bone marrow	Thymus	Pancreas	Adrenals	Heart
Male	1	CHEST PAIN	0.925632	3.545	1.59292	0.0726863	0.0518202	0.642678	3.545	0.0737384	0.0894073	0.609578	1	CHEST PAIN	2.41726	9.57926	5.00003	0.25231	0.178497	1.8136	9.57926	0.256572	0.313677	2.51398
Male	2	CHEST DISCOMFORT	0.872858	2.55652	1.0887	0.0457454	0.0318147	0.524502	2.55652	0.0462971	0.0569534	0.340266	2	CHEST DISCOMFORT	2.47103	9.64548	4.67263	0.223408	0.159075	1.78169	9.64548	0.226251	0.281411	2.04457			Patients who did NOT undergo both Examinations ( CS and CT)
Female	3	CHEST PAIN	3.6562	1.79912	0.807448	0.0356986	0.0269345	0.423555	1.79912	0.0397286	0.044196	0.258332	3	CHEST PAIN	9.28569	5.45914	2.36711	0.107085	0.0806672	1.16253	5.45914	0.11728	0.133811	0.790218
Female	4	RULEOUT IHD	6.5624	3.2292	1.44927	0.0640744	0.048344	0.760227	3.2292	0.0713078	0.0793262	0.463673	4	RULEOUT IHD	15.8375	12.6908	8.17683	0.542647	0.399383	2.75618	12.6908	0.549226	0.645771	5.56326			Only 87 Patients underwent both the examinations
Female	5	R/O CAD	7.96863	3.92117	1.75982	0.0778046	0.0587034	0.923133	3.92117	0.086588	0.0963247	0.563032	5	R/O CAD	15.5634	5.94648	2.93428	0.127687	0.0972963	1.67278	5.94648	0.144932	0.153469	0.908057
Male	6	POSITIVE STRESS TEST	0.891973	3.41609	1.53499	0.0700431	0.0499358	0.619307	3.41609	0.071057	0.0861562	0.587412	6	POSITIVE STRESS TEST	1.85126	7.09001	3.18584	0.145373	0.10364	1.28536	7.09001	0.147477	0.178815	1.21916
Female	7	CORONARY STENOSIS	3.18745	1.56847	0.703929	0.0311218	0.0234814	0.369253	1.56847	0.0346352	0.0385299	0.225213	7	CORONARY STENOSIS	6.46865	3.18306	1.42856	0.063159	0.0476534	0.749367	3.18306	0.0702891	0.078193	0.457049
Male	8	CAD	0.950396	3.7098	1.79717	0.085926	0.0611828	0.685266	3.7098	0.0870195	0.108235	0.786374	8	CORONARY ARTERY DISEASE	2.36433	9.3695	4.89054	0.246785	0.174588	1.77389	9.3695	0.250953	0.306808	2.45893
Male	9	CAD	1.49784	5.73646	2.57763	0.11762	0.0838545	1.03997	5.73646	0.119322	0.144677	0.986409	9	CORONARY ARTERY DISEASE	3.21125	12.7257	6.64237	0.335186	0.237127	2.40931	12.7257	0.340847	0.416709	3.33974			FIGURE 1 : mAs
Female	10	CHEST PAIN	12.2542	9.2625	4.54694	0.232937	0.17425	1.83181	9.2625	0.24369	0.280225	1.99582	10	CHEST PAIN	19.0536	14.7182	7.80786	0.422397	0.317488	2.97608	14.7182	0.440748	0.513433	3.90181			Ca.Sc	CTC
Male	11	POSITIVE STRESS TEST	1.11703	4.48362	2.71082	0.155357	0.109045	0.900391	4.48362	0.161689	0.192883	1.74819	11	POSITIVE STRESS TEST	2.35608	9.40875	5.27874	0.283515	0.199784	1.84725	9.40875	0.293581	0.348344	3.01113			55	137
Female	12	CHEST PAIN	4.47375	3.38155	1.66	0.0850406	0.0636149	0.668757	3.38155	0.0889663	0.102305	0.728631	12	CHEST PAIN	12.8438	10.6136	9.32068	1.06925	0.761732	2.558	10.6136	1.03648	1.27321	7.63795			57	143
Male	13	PAIN BETWEEN SHOULDERS	0.824037	3.30759	1.99978	0.114608	0.0804427	0.664223	3.30759	0.119279	0.142291	1.28964	13	PAIN BETWEEN SHOULDERS	1.8409	7.43325	4.81324	0.29739	0.208401	1.52429	7.43325	0.307013	0.358598	3.41649			39	98
Female	14	CHEST PAIN	14.6248	7.19649	3.22979	0.142794	0.107738	1.69422	7.19649	0.158914	0.176784	1.03333	14	CHEST PAIN	17.6239	10.3612	4.49268	0.203243	0.153103	2.20644	10.3612	0.222593	0.253967	1.4998			70	156
Female	15	CHEST PAIN	9.47519	5.57055	2.41542	0.10927	0.0823134	1.18626	5.57055	0.119673	0.136541	0.806345	15	CHEST PAIN	16.5816	9.74846	4.22699	0.191223	0.144049	2.07595	9.74846	0.209429	0.238948	1.4111			85	168
Male	16	R/O CAD	0.572209	2.19146	0.984714	0.0449333	0.0320343	0.397292	2.19146	0.0455837	0.05527	0.37683	16	R/O CAD	1.38239	5.39607	2.61406	0.124983	0.0889932	0.996751	5.39607	0.126574	0.157432	1.14382			53	110
Male	17	RECURRENT CHEST PAIN	1.21174	4.64073	2.08528	0.095153	0.0678373	0.841323	4.64073	0.0965302	0.117042	0.797994	17	RECURRENT CHEST PAIN	2.55841	10.1386	5.292	0.267043	0.18892	1.91951	10.1386	0.271554	0.331994	2.66078			34	69
Female	18	R/O CHEST PAIN	5.15617	2.53722	1.13871	0.0503441	0.0379846	0.597322	2.53722	0.0560275	0.0623277	0.364315	18	R/O CHEST PAIN	12.4872	10.0062	6.44711	0.427857	0.314898	2.17314	10.0062	0.433044	0.509165	4.38641			55	134
Male	19	R/O CAD	0.964738	2.82562	1.2033	0.0505607	0.0351637	0.579713	2.82562	0.0511705	0.0629485	0.376083	19	R/O CAD	2.62188	10.5867	6.85522	0.423556	0.296814	2.17096	10.5867	0.437261	0.510731	4.86591			89	182
Male	20	RECURRENT CHEST PAIN	0.547712	2.70979	1.18091	0.0545552	0.0388538	0.43236	2.70979	0.0550088	0.066477	0.467866	20	RECURRENT CHEST PAIN	1.18703	4.74029	2.65952	0.14284	0.100655	0.930674	4.74029	0.147911	0.175501	1.51706			126	194
Female	21	CHEST PAIN	4.90116	2.34449	1.01833	0.0447173	0.0333979	0.5138	2.34449	0.0497606	0.0555043	0.325965	21	CHEST PAIN	10.9912	6.46184	2.80189	0.126754	0.0954836	1.37606	6.46184	0.138821	0.158388	0.935361			61	131
Male	22	T negative in the V3-6 and III	0.891973	3.41609	1.53499	0.0700431	0.0499358	0.619307	3.41609	0.071057	0.0861562	0.587412	22	T negative in the V3-6 and III	2.22941	9.11461	7.58247	0.694881	0.476152	2.04919	9.11461	0.698285	0.839454	6.54871			46	124
Female	23	RECURRENT CHEST PAIN	7.68739	3.78277	1.69771	0.0750585	0.0566316	0.890552	3.78277	0.083532	0.092925	0.54316	23	RECURRENT CHEST PAIN	15.5393	9.1357	3.96129	0.179203	0.134994	1.94546	9.1357	0.196264	0.223928	1.32241			45	99
Female	24	ISCHEMIC HEART DISEASE	5.71867	2.81401	1.26293	0.0558362	0.0421284	0.662484	2.81401	0.0621396	0.0691271	0.404058	24	ISCHEMIC HEART DISEASE	13.2267	9.99762	4.90781	0.251424	0.188079	1.97719	9.99762	0.263031	0.302466	2.15421			156	186
Male	25	RECURRENT CHEST PAIN	1.5315	5.86537	2.63556	0.120263	0.0857388	1.06334	5.86537	0.122003	0.147929	1.00858	25	RECURRENT CHEST PAIN	2.01144	7.97106	4.16061	0.209951	0.14853	1.50913	7.97106	0.213498	0.261016	2.09193			100	175
Male	26	RECURRENT LEFT CHEST PAIN	1.30015	5.21864	3.15521	0.180825	0.126921	1.048	5.21864	0.188195	0.224503	2.03477	26	RECURRENT LEFT CHEST PAIN	2.76974	11.0607	6.20554	0.333292	0.234861	2.17157	11.0607	0.345125	0.409503	3.5398			34	80
Female	27	R/O CAD	5.21136	3.0638	1.32848	0.0600986	0.0452724	0.652441	3.0638	0.0658204	0.0750978	0.44349	27	R/O CAD	11.844	6.96319	3.01928	0.136588	0.102892	1.48282	6.96319	0.149592	0.170677	1.00793			72	145
Male	28	RECURRENT CHEST PAIN	4.59368	2.26044	1.01449	0.0448521	0.0338408	0.532159	2.26044	0.0499154	0.0555283	0.324571	28	RECURRENT CHEST PAIN	2.32904	9.22965	4.81755	0.243102	0.171982	1.74741	9.22965	0.247208	0.302229	2.42223			55	123
Female	29	SEVERE SOB	1.73346	6.63882	2.9831	0.136122	0.0970451	1.20356	6.63882	0.138092	0.167436	1.14157	29	SEVERE SOB	15.5609	11.7619	5.7739	0.295793	0.221269	2.32611	11.7619	0.309448	0.355842	2.53437			63	141
Male	30	RECURRENT CHEST PAIN	0.976121	3.73837	1.67981	0.076651	0.0546467	0.677733	3.73837	0.0777605	0.0942841	0.642828	30	RECURRENT CHEST PAIN	2.06437	8.18083	4.2701	0.215476	0.152439	1.54884	8.18083	0.219116	0.267885	2.14698			37	66
Female	31	EXERTION DYSPNEA	5.43742	2.67562	1.20082	0.0530902	0.0400565	0.629903	2.67562	0.0590836	0.0657274	0.384186	32	EXERTION DYSPNEA	13.1295	9.92411	4.87173	0.249576	0.186696	1.96266	9.92411	0.261097	0.300242	2.13837			53	115
Female	32	EXERTIONAL DYSPNEA	4.07433	2.39534	1.03863	0.0469862	0.0353948	0.510091	2.39534	0.0514596	0.0587128	0.346728	33	EXERTIONAL DYSPNEA	9.56994	5.62625	2.43958	0.110363	0.0831366	1.19812	5.62625	0.12087	0.137907	0.814409			82	164
Male	33	RECURRENT CHEST PAIN	0.841484	3.22273	1.44811	0.0660784	0.0471093	0.584252	3.22273	0.0670349	0.0812794	0.554162	34	RECURRENT CHEST PAIN	1.95851	7.7613	4.05112	0.204426	0.144621	1.46941	7.7613	0.207879	0.254147	2.03688			61	136
Male	34	CHEST PAIN & DYSPNEA	1.3632	5.22082	2.34594	0.107047	0.076317	0.946489	5.22082	0.108597	0.131673	0.897743	35	CHEST PAIN & DYSPNEA	2.78779	11.0476	5.76646	0.290985	0.205857	2.0916	11.0476	0.2959	0.361759	2.89934			91	114
Female	36	RECURRENT CHEST PAIN	5.15617	2.53722	1.13871	0.0503441	0.0379846	0.597322	2.53722	0.0560275	0.0623277	0.364315	37	RECURRENT CHEST PAIN	14.9691	11.8797	7.18885	0.442859	0.329383	2.53299	11.8797	0.4542	0.540262	4.48227			49	132
Male	37	R/O CHEST PAIN	1.12759	4.31846	1.94047	0.0885451	0.0631264	0.782898	4.31846	0.0898267	0.108914	0.742577	38	R/O CHEST PAIN	2.58989	10.3424	5.80259	0.31165	0.21961	2.03056	10.3424	0.322715	0.382912	3.30994			103	160
Male	38	POSITIVE STRESS TEST	1.44664	5.80666	3.51073	0.2012	0.141222	1.16608	5.80666	0.2094	0.249799	2.26404	39	POSITIVE STRESS TEST	2.92748	11.8596	8.17866	0.549849	0.382606	2.49374	11.8596	0.567752	0.661436	6.25069			58	117
Male	39	R/O CHEST PAIN	1.42833	5.73316	3.46629	0.198653	0.139434	1.15132	5.73316	0.20675	0.246637	2.23538	40	R/O CHEST PAIN	3.12945	12.4971	7.01146	0.376577	0.265362	2.45359	12.4971	0.389947	0.462685	3.99951			58	135
Female	40	EXERTIONAL CHEST PAIN	18.281	8.99562	4.03724	0.178493	0.134673	2.11778	8.99562	0.198643	0.22098	1.29166	41	EXERTIONAL CHEST PAIN	20.5893	16.6253	11.383	0.821922	0.600733	3.68806	16.6253	0.831777	0.959414	8.32672			43	101
Male	41	CHEST PAIN WITH SOB	2.6086	9.99046	4.48914	0.204843	0.146039	1.81118	9.99046	0.207808	0.251966	1.7179	42	CHEST PAIN WITH SOB	2.97518	12.0133	7.77898	0.480631	0.33681	2.4635	12.0133	0.496182	0.579553	5.5216			50	111
Male	42	SYNCOPAL ATTACK	1.21174	4.64073	2.08528	0.095153	0.0678373	0.841323	4.64073	0.0965302	0.117042	0.797994	43	SYNCOPAL ATTACK	2.64384	10.5579	5.92347	0.318143	0.224185	2.07286	10.5579	0.329438	0.390889	3.3789			81	158
Male	43	RECURRENT CHEST PAIN	0.787413	3.16059	1.9109	0.109514	0.0768675	0.634702	3.16059	0.113977	0.135966	1.23233	44	RECURRENT CHEST PAIN	2.01436	8.04412	4.51312	0.242394	0.170808	1.57933	8.04412	0.251	0.29782	2.5744			55	149
Male	44	RECURRENT CHEST PAIN	0.872858	2.55652	1.0887	0.0457454	0.0318147	0.524502	2.55652	0.0462971	0.0569534	0.340266	45	RECURRENT CHEST PAIN	2.85061	11.6294	9.1207	0.745369	0.511543	2.5467	11.6294	0.75506	0.891448	7.74194			67	144
Male	45	ATHEROSCLEROTIC CHANGES	0.950396	3.7098	1.79717	0.085926	0.0611828	0.685266	3.7098	0.0870195	0.108235	0.786374	46	ATHEROSCLEROTIC CHANGES	2.36433	9.3695	4.89054	0.246785	0.174588	1.77389	9.3695	0.250953	0.306808	2.45893			79	155
Female	46	RECURRENT CHEST PAIN	6.18741	3.04467	1.36645	0.060413	0.0455815	0.716786	3.04467	0.067233	0.0747933	0.437178	47	RECURRENT CHEST PAIN	14.8192	9.97731	4.35419	0.203403	0.151515	1.96313	9.97731	0.219544	0.255531	1.5407			78	174
Male	47	RECURRENT CHEST PAIN	0.512734	2.05806	1.24431	0.0713114	0.0500533	0.413294	2.05806	0.0742178	0.0885363	0.802446	48	RECURRENT CHEST PAIN	1.33677	5.36565	3.24409	0.185919	0.130496	1.07752	5.36565	0.193496	0.230827	2.09209			195	201
Female	48	CHEST PAIN WITH POSITIVE TMT	5.15617	2.53722	1.13871	0.0503441	0.0379846	0.597322	2.53722	0.0560275	0.0623277	0.364315	49	CHEST PAIN WITH POSITIVE TMT	16.349	11.0072	4.80365	0.224399	0.167156	2.16577	11.0072	0.242207	0.281909	1.69974			155	160
Female	49	ABNORMAL ECG	1.17808	4.51182	2.02735	0.0925098	0.065953	0.817953	4.51182	0.0938488	0.113791	0.775827	50	ABNORMAL ECG	14.7505	11.9107	8.155	0.58884	0.430376	2.64219	11.9107	0.5959	0.687341	5.96541			72	147
Male	50	EQVIVOCAL STRESS TEST	1.22857	4.70519	2.11424	0.0964745	0.0687795	0.853008	4.70519	0.0978709	0.118668	0.809077	51	EQVIVOCAL STRESS TEST	2.53593	10.127	5.6817	0.305157	0.215035	1.98826	10.127	0.315991	0.374935	3.24099			43	112
Male	51	TYPICAL CHEST PAIN	1.22857	4.70519	2.11424	0.0964745	0.0687795	0.853008	4.70519	0.0978709	0.118668	0.809077	52	TYPICAL CHEST PAIN	2.76974	11.0607	6.20554	0.333292	0.234861	2.17157	11.0607	0.345125	0.409503	3.5398			57	148
Female	52	INCONCLUSIVE TMT	5.43742	2.67562	1.20082	0.0530902	0.0400565	0.629903	2.67562	0.0590836	0.0657274	0.384186	53	INCONCLUSIVE TMT	11.8554	7.98185	3.48335	0.162722	0.121212	1.5705	7.98185	0.175635	0.204425	1.23256			55	134
Male	53	RECURRENT SEVERE CHEST PAIN	1.64159	6.40784	3.10419	0.148418	0.105679	1.18364	6.40784	0.150306	0.186951	1.35828	54	RECURRENT SEVERE CHEST PAIN	3.38771	13.5979	8.22133	0.471165	0.330709	2.73069	13.5979	0.490368	0.584972	5.30187			66	155
Male	54	CHEST PAIN	0.846716	3.30509	1.60111	0.0765523	0.0545083	0.61051	3.30509	0.0775264	0.0964274	0.700587	55	CHEST PAIN	2.01431	8.08522	4.88836	0.280152	0.196638	1.62366	8.08522	0.29157	0.347821	3.15247			28	73
Female	55	CHEST PAIN	7.12489	3.50598	1.57349	0.0695664	0.0524878	0.82539	3.50598	0.0774199	0.0861256	0.503417	56	CHEST PAIN	15.8709	10.6854	4.6632	0.217838	0.162268	2.10245	10.6854	0.235125	0.273666	1.65004			109	171
Male	57	RECURRENT CHEST PAIN	0.53855	2.06255	0.926789	0.0422902	0.0301499	0.373921	2.06255	0.0429023	0.0520188	0.354664	57	RECURRENT CHEST PAIN	1.8409	7.43325	4.81324	0.29739	0.208401	1.52429	7.43325	0.307013	0.358598	3.41649			70	141
Female	59	RECURRENT PALPITATIONS	3.4687	1.70686	0.76604	0.0338679	0.0255533	0.401834	1.70686	0.0376912	0.0419296	0.245084	59	RECURRENT PALPITATIONS	9.00143	5.29202	2.29465	0.103807	0.0781978	1.12694	5.29202	0.11369	0.129714	0.766028			95	185
Male	60	R/O CAD	3.34911	12.8265	5.76347	0.262992	0.187495	2.32532	12.8265	0.266799	0.323492	2.20557	60	R/O CAD	2.94959	11.7789	6.6085	0.354935	0.250111	2.31258	11.7789	0.367536	0.436094	3.76966			49	110
Female	61	RECURRENT CHEST PAIN	5.90616	2.90628	1.30434	0.0576669	0.0435096	0.684205	2.90628	0.064177	0.0713936	0.417306	61	RECURRENT CHEST PAIN	12.981	7.63165	3.30913	0.1497	0.112769	1.62517	7.63165	0.163953	0.187062	1.10469			76	166
Female	62	POSITIVE STRESS TEST	4.45334	2.61816	1.13525	0.051357	0.0386873	0.557541	2.61816	0.0562465	0.0641745	0.378982	62	POSITIVE STRESS TEST	10.5169	7.08067	3.09007	0.14435	0.107527	1.39319	7.08067	0.155805	0.181345	1.0934			32	99
Male	63	CHEST PAIN	1.30015	5.21864	3.15521	0.180825	0.126921	1.048	5.21864	0.188195	0.224503	2.03477	63	CHEST PAIN	2.78341	11.1723	6.75483	0.387119	0.271718	2.2436	11.1723	0.402897	0.480626	4.35613			37	95
Male	64	R/O CAD	1.70301	6.83569	4.13289	0.236856	0.166248	1.37273	6.83569	0.246509	0.294067	2.66527	64	R/O CAD	3.01237	12.1635	7.87621	0.486639	0.34102	2.4943	12.1635	0.502385	0.586797	5.59062			199	164
Male	65	RECURRENT CHEST PAIN	0.933908	3.7486	2.26642	0.129889	0.0911684	0.752786	3.7486	0.135182	0.161263	1.4616	65	RECURRENT CHEST PAIN	1.92275	7.71771	4.66616	0.267418	0.1877	1.54985	7.71771	0.278317	0.332011	3.00917			63	137
Male	67	SOB & RECURRENT CHEST PAIN	1.20859	4.85113	2.93302	0.168091	0.117983	0.974193	4.85113	0.174942	0.208693	1.89148	66	SOB & RECURRENT CHEST PAIN	2.7575	11.1709	7.70377	0.517922	0.36039	2.34894	11.1709	0.534785	0.62303	5.88775			71	152
Female	68	DYSPNEA & CHEST PAIN	3.6562	1.79912	0.807448	0.0356986	0.0269345	0.423555	1.79912	0.0397286	0.044196	0.258332	67	DYSPNEA & CHEST PAIN	8.22229	5.5358	2.41587	0.112856	0.0840666	1.08922	5.5358	0.121812	0.141779	0.854841			93	162
Male	69	R/O CAD	1.08863	4.24941	2.05857	0.0984244	0.0700821	0.784941	4.24941	0.0996769	0.123978	0.900755	68	R/O CAD	2.71578	10.8452	6.08466	0.3268	0.230285	2.12927	10.8452	0.338402	0.401526	3.47084			51	105
Male	70	CHEST PAIN	2.00273	7.6701	3.4465	0.157267	0.11212	1.39052	7.6701	0.159543	0.193445	1.31891	69	CHEST PAIN	2.74324	10.5061	4.72083	0.215416	0.153576	1.90466	10.5061	0.218534	0.264971	1.80657			66	146
Female	71	ANY SIGNIFICANT CAD	5.21136	3.0638	1.32848	0.0600986	0.0452724	0.652441	3.0638	0.0658204	0.0750978	0.44349	71	ANY SIGNIFICANT CAD	14.3435	7.0581	3.16768	0.140048	0.105666	1.66164	7.0581	0.155858	0.173384	1.01346			63	151
Female	72	RECURRENT CHEST PAIN	16.7279	12.6441	6.20694	0.317978	0.237864	2.50057	12.6441	0.332657	0.38253	2.72445	72	RECURRENT CHEST PAIN	17.117	12.9381	6.35129	0.325373	0.243396	2.55872	12.9381	0.340393	0.391426	2.78781			119	163
Female	73	NEW 'T' NEGATIVE	10.2186	5.02832	2.25671	0.0997729	0.0752785	1.18378	5.02832	0.111036	0.123522	0.722006	73	NEW 'T' NEGATIVE	17.6875	11.9084	5.19693	0.242771	0.180841	2.34309	11.9084	0.262036	0.304989	1.8389			55	153
Male	74	RECURRENT CHEST PAIN	0.824654	3.15828	1.41915	0.0647569	0.0461671	0.572567	3.15828	0.0656942	0.0796538	0.543079	74	RECURRENT CHEST PAIN	1.89668	7.6585	4.9591	0.306402	0.214716	1.57048	7.6585	0.316316	0.369465	3.52002			172	176
Male	75	RECURRENT CHEST PAIN	0.639528	2.44928	1.10056	0.0502196	0.035803	0.444032	2.44928	0.0509465	0.0617723	0.421163	75	RECURRENT CHEST PAIN	1.49976	5.94334	3.10221	0.156543	0.110746	1.12523	5.94334	0.159187	0.194617	1.55977			109	185
Female	76	RECURRENT CHEST PAIN	7.78114	3.8289	1.71841	0.0759739	0.0573222	0.901412	3.8289	0.0845506	0.0940582	0.549784	76	RECURRENT CHEST PAIN	15.6209	11.3908	5.1854	0.251954	0.187126	2.21044	11.3908	0.267209	0.311637	2.00521			49	102
Female	77	RECURRENT CHEST PAIN	5.15617	2.53722	1.13871	0.0503441	0.0379846	0.597322	2.53722	0.0560275	0.0623277	0.364315	77	RECURRENT CHEST PAIN	11.473	7.72437	3.37098	0.157473	0.117302	1.51984	7.72437	0.16997	0.197831	1.1928			38	85
Female	80	RECURRENT CHEST PAIN	8.71862	4.29022	1.92545	0.0851274	0.0642285	1.01002	4.29022	0.0947375	0.105391	0.616023	78	RECURRENT CHEST PAIN	19.7672	14.4143	6.56178	0.318831	0.236795	2.79716	14.4143	0.338135	0.394356	2.53746			93	205
Female	81	RECURRENT CHEST PAIN	5.99991	2.95241	1.32504	0.0585823	0.0442002	0.695065	2.95241	0.0651957	0.0725268	0.42393	79	RECURRENT CHEST PAIN	14.3075	8.41153	3.64729	0.164998	0.124293	1.79125	8.41153	0.180707	0.206178	1.21758			64	151
Female	82	EXERTIONAL DYSPNEA	6.46865	3.18306	1.42856	0.063159	0.0476534	0.749367	3.18306	0.0702891	0.078193	0.457049	80	EXERTIONAL DYSPNEA	14.1745	10.3361	4.70527	0.228625	0.1698	2.00577	10.3361	0.242468	0.282782	1.81954			69	147
Female	83	RECURRENT CHEST PAIN	9.18736	4.52087	2.02897	0.0897041	0.0676816	1.06432	4.52087	0.0998309	0.111057	0.649143	81	RECURRENT CHEST PAIN	17.1138	11.5222	5.02839	0.234898	0.174976	2.2671	11.5222	0.253538	0.295097	1.77926			98	179
Female	84	RECURRENT CHEST PAIN	9.00143	5.29202	2.29465	0.103807	0.0781978	1.12694	5.29202	0.11369	0.129714	0.766028	82	RECURRENT CHEST PAIN	17.8387	13.008	5.9216	0.287725	0.213693	2.52426	13.008	0.305146	0.355882	2.2899			95	185
Male	85	RECURRENT CHEST PAIN AT REST	1.09872	4.41012	2.66638	0.15281	0.107257	0.88563	4.41012	0.159038	0.189721	1.71953	83	RECURRENT CHEST PAIN AT REST	2.57798	10.4834	7.7332	0.570822	0.394584	2.23798	10.4834	0.585009	0.685937	6.30261			60	135
Female	86	RECURRENT CHEST PAIN	7.58592	5.73393	2.81478	0.144199	0.107869	1.13398	5.73393	0.150856	0.173473	1.23551	84	RECURRENT CHEST PAIN	15.9102	11.6017	5.28143	0.25662	0.190591	2.25137	11.6017	0.272158	0.317408	2.04234			78	165
Male	87	RECURRENT CHEST PAIN	0.604797	2.36078	1.14365	0.0546802	0.0389345	0.436079	2.36078	0.055376	0.0688767	0.50042	85	RECURRENT CHEST PAIN	1.42918	5.66365	2.95622	0.149176	0.105534	1.07228	5.66365	0.151696	0.185459	1.48637			35	81
Male	88	NECK PAIN RADIATING TO HEAD	0.95222	3.82211	2.31086	0.132435	0.092956	0.767546	3.82211	0.137833	0.164425	1.49026	86	NECK PAIN RADIATING TO HEAD	2.10428	8.40323	4.7146	0.253216	0.178433	1.64983	8.40323	0.262206	0.311116	2.68933			52	117
Female	89	RECURRENT CHEST PAIN	4.87493	2.39883	1.0766	0.0475981	0.0359127	0.56474	2.39883	0.0529715	0.058928	0.344443	87	RECURRENT CHEST PAIN	10.6125	7.14504	3.11816	0.145663	0.108505	1.40585	7.14504	0.157222	0.182993	1.10334			52	111
Female	90	CHEST DISCOMFORT	5.21136	3.0638	1.32848	0.0600986	0.0452724	0.652441	3.0638	0.0658204	0.0750978	0.44349	88	CHEST DISCOMFORT	11.4746	8.3673	3.80903	0.185077	0.137457	1.62372	8.3673	0.196283	0.228919	1.47296			55	119
Female	91	R/O CAD	7.58592	5.73393	2.81478	0.144199	0.107869	1.13398	5.73393	0.150856	0.173473	1.23551	89	R/O CAD	15.2973	10.2992	4.49465	0.209964	0.156403	2.02646	10.2992	0.226626	0.263774	1.5904			78	160
Male	92	R/O CAD	0.970532	3.89561	2.3553	0.134982	0.0947437	0.782307	3.89561	0.140484	0.167587	1.51891	90	R/O CAD	2.15701	8.70966	5.63976	0.348457	0.244187	1.78604	8.70966	0.359732	0.420176	4.00316			53	116
Male	94	R/O CAD	1.39171	5.58615	3.37741	0.19356	0.135859	1.1218	5.58615	0.201448	0.240313	2.17807	91	R/O CAD	3.29132	13.1435	7.37412	0.396055	0.279088	2.5805	13.1435	0.410116	0.486617	4.20639
			3.84173	4.20229	2.02893	0.0986991	0.0715058	0.852813	4.20229	0.103691	0.121914	0.880932			7.90694	9.56498	5.19407	0.294746	0.211673	1.93174	9.56498	0.305371	0.360151	2.85501
